# Supplementary material for: Intestinal Dominance by Serratia marcescens and Serratia ureilytica among Neonates in the Setting of an Outbreak
Source: Microorganisms. 2021 Oct 31;9(11):2271. doi: 10.3390/microorganisms9112271 (PMC8624583; doi:10.3390/microorganisms9112271)
Supplement: Supplementary file 1 [file microorganisms-09-02271-s001.zip]

Archive with 4 entries (4 files):
- Supplementary Figure S1.jpg
- Supplementary Table S1.pdf
- Supplemetary Figure S2.jpg
- Supplemetary Figure S3.jpg
